# Supplementary material for: Machine Learning-Based Multi-Omics Integration for Identification of Hepatocellular Carcinoma Biomarkers in an Egyptian Cohort
Source: J Proteome Res. 2025 Dec 30;25(2):869–76. doi: 10.1021/acs.jproteome.5c00741 (PMC12831617; doi:10.1021/acs.jproteome.5c00741)
Supplement: Supplementary file 1 [file pr5c00741_si_001.xlsx]

## Sheet: Sheet1
Table S1: Metabolites, proteins, and N-linked glycans selected for targeted quantitation.
Metabolites	Proteins	N-linked glycans
L-glutamic acid	O43866	53100
L-(+) lactic acid	O75015	25000
alpha tocopherol	O75636	43201
ethanolamine	P00450	43000
alpha-D-glucosamine 1-phosphate	P00736	43211
citric acid	P00747	53111
tagatose	P00748	53201
L- sorbose	P00751	26000
L-Valine	P01011	53303
cholesterol	P01023	34100
2,3-dihydroxybiphenyl	P01024	34100
behenic acid	P01033	43010
oxalic acid	P01034	63402
myo-inositol	P01042	43202
lactulose	P01591	43100
norvaline	P01834	43100
phosphoric acid	P01871	53313
N-acetyl-5-hydroxytryptamine	P01876	53211
urea	P01877	53000
tyramine	P02647	53323
isoleucine	P02652	43212
pyroglutamic acid	P02654	43212
L-threonine	P02655	33101
L-norleucine	P02656	33101
ribose	P02675	43212
tyrosine	P02679	34110
Glycine	P02741	27000
Phenylalanine	P02743	63403
L-serine	P02745	63403
putrescine	P02746	53311
linoleic acid	P02748	53311
6-hydroxycaproic acid	P02750	43110
arachidic acid	P02751	43200
L-Proline	P02753	43200
diglycerol 2	P02763	53010
L-threonine 2	P02766	53100
N-acetyl-5-hydroxytryptamine 2	P02771	63413
N, N-dimethyl-1 4-phenylenediamine 1	P02774	53212
arabitol/Ribitol	P02787	53212
malonic acid 1	P02790	53212
trans-aconitic acid	P03952	53321
Phenylalanine 1	P04003	53321
L-mimosine 2	P04004	53321
Creatinine	P04275	53321
epsilon-caprolactam	P04278	53321
palmitic acid	P05155	53321
L-galactono-gamma-lactone 1	P05156	53302
L-glutamine 2	P05160	53411
2-Hydroxybenzyl alcohol	P05452	34101
lauric acid	P05543	63423
tyrosine 2	P05546	28000
glyceric acid	P06276	28000
liquiritigenin 2	P06727	63404
L-cystine 3	P07225	63404
L-pyroglutamic acid/ L-Glu 3	P07333	43101
stearic acid	P08294	53312
trans-3-hydroxy-L-proline 2	P08519	53312
Gluconic acid lactone 2	P08571	53110
L-homoserine 3	P09871	63414
2,3-butanediol 2	P0C0L4	53200
	P10643	35011
	P10909	63424
	P13591	43111
	P13598	53303
	P13796	29000
	P14151	29000
	P15144	43201
	P16070	43201
	P19320	66012
	P20742	63402
	P22105	63434
	P22891	53101
	P24592	53210
	P26927	53313
	P27169	73514
	P27918	73514
	P29622	43211
	P35858	210000
	P41222	53111
	P43652	53220
	P49747	53201
	P51884	43202
	P55058
	P61626
	P61769
	P80108
	Q10588
	Q12805
	Q13201
	Q14520
	Q14624
	Q15848
	Q16610
	Q6EMK4
	Q6UXB8
	Q96KN2
	Q9NPY3
	Q9UNN8
	Q9Y5Y7
	Q9Y6R7
